# Supplementary material for: Bioremoval of Yttrium (III), Cerium (III), Europium (III), and Terbium (III) from Single and Quaternary Aqueous Solutions Using the Extremophile Galdieria sulphuraria (Galdieriaceae, Rhodophyta)
Source: Plants (Basel). 2022 May 22;11(10):1376. doi: 10.3390/plants11101376 (PMC9144214; doi:10.3390/plants11101376)
Supplement: Supplementary file 1 [file plants-11-01376-s001.zip]

Archive with 3 entries (3 files):
- FigureS1.pdf
- TableS1.pdf
- TableS2.pdf
